# Supplementary material for: Toxicity Studies of Cardiac-Targeting Peptide Reveal a Robust Safety Profile
Source: Pharmaceutics. 2024 Jan 4;16(1):73. doi: 10.3390/pharmaceutics16010073 (PMC10818749; doi:10.3390/pharmaceutics16010073)
Supplement: Supplementary file 1 [file pharmaceutics-16-00073-s001.zip]

Archive with 1 entries (1 files):
- pharmaceutics-2759464-supplementary.pdf
